# Supplementary material for: Genetic and Phenotypic Characterization of Soybean Landraces Collected from the Zhejiang Province in China
Source: Plants (Basel). 2024 Jan 25;13(3):353. doi: 10.3390/plants13030353 (PMC10856940; doi:10.3390/plants13030353)
Supplement: Supplementary file 1 [file plants-13-00353-s001.zip]

Archive with 1 entries (1 files):
- plants-2749677-supplementary.xlsx
