# Supplementary material for: Genetic and Phenotypic Characterization of Soybean Landraces Collected from the Zhejiang Province in China
Source: Plants (Basel). 2024 Jan 25;13(3):353. doi: 10.3390/plants13030353 (PMC10856940; doi:10.3390/plants13030353)
Supplement: Supplementary file 1 [file plants-13-00353-s001.zip › plants-2749677-supplementary.xlsx]

## Sheet: Table S1
Table S1. Landrace no., name, origin and some traits of the 78 soybean germplasms in this study.
Landrace No.	Landrace name	Landrace origin	Seed coat color	Hilum color	Cotyledon color	Seed shape	Seedcoat luster	Lodging level	lodging rate/%	Growth duration/d	Plant height/cm	100-seed weight/g	Protein/%	Oil/%	Sugar/%
Z001	Chunan Heidou	Anyang Township	Black	Black	Green	Flat ellipse	Glimmer	Much prostrate	37.8	100	68	29.5	37.25	19.79	5.42
Z006	Jiande Huangdou	Xiaya Town	Yellow	Brown	Yellow	Ellipse	Glimmer	Much prostrate	35.3	90	65	24.5	42.38	17.51	11.71
Z008	Jiande Heidou	Genglou Street	Black	Black	Green	Ellipse	Absent	Much prostrate	46.8	105	87	39.5	38.35	19.86	3.79
Z009	Ninghai Huangdou	Qiantong Town	Yellow	Brown	Yellow	Flat ellipse	Absent	Much prostrate	29.8	77	57	11.5	44.68	16.92	5.12
Z010	Cangnan Heidou	Yishan Town	Black	Black	Green	Ellipse	Absent	Severe prostrate	55.2	100	88	49.5	37.84	20.19	4.49
Z012	Xiaoshan Huangdou	Guali Town	Yellow	Brown	Yellow	Flat ellipse	Glimmer	Much prostrate	27.6	90	55	28.5	42.86	18.48	12.54
Z014	Chunan Huangdou	Weiping Town	Yellow	Brown	Yellow	Ellipse	Glimmer	Much prostrate	38.5	95	62	24.5	41.36	17.28	10.57
Z016	Chunan Maodou	Zhongzhou Town	Green	Brown	Yellow	Ellipse	Glimmer	Much prostrate	29.7	90	43	22.5	39.05	18.59	6.81
Z017	Chunan Qingdou	Zhongzhou Town	Green	Black	Yellow	Flat ellipse	Absent	Much prostrate	31.3	75	45	14.5	40.14	18.02	5.28
Z018	Ninghai Qingdou	Changjie Town	Green	Black	Yellow	Ellipse	Absent	Severe prostrate	56.2	105	87	49.5	38.29	18.48	4.37
Z019	Dongtou Huangdou	Lingkun Street	Yellow	Brown	Yellow	Flat ellipse	Glimmer	Much prostrate	41.2	97	76	35.5	37.74	19.04	4.39
Z022	Wencheng Huangdou	Huangtan Town	Yellow	Brown	Yellow	Ellipse	Absent	Much prostrate	43.1	95	79	31.5	42.37	18.04	13.55
Z023	Wencheng Wudou	Huangtan Town	Black	Black	Yellow	Long ellipse	Absent	Severe prostrate	52.5	102	85	29.5	36.28	18.66	1.95
Z024	Ruian Wudou	Fangzhuang Township	Black	Black	Yellow	Ellipse	Absent	Much prostrate	26.7	100	44	26.5	37.97	18.67	2.88
Z025	Ruian Huangdou	Fangzhuang Township	Yellow	Brown	Yellow	Flat ellipse	Absent	Severe prostrate	53.8	102	87	27.5	41.71	17.88	14.05
Z027	Haiyan Huangdou	Ganpu Town	Yellow	Brown	Yellow	Ellipse	Glimmer	Much prostrate	48.3	95	78	32.5	39.61	18.23	13.03
Z028	Haiyan Qingdou	Ganpu Town	Green	Black	Green	Flat ellipse	Absent	Severe prostrate	51.7	95	85	39.5	36.71	18.71	6.41
Z029	Pinghu Huangdou	Xindai Town	Yellow	Black	Yellow	Long ellipse	Absent	Severe prostrate	50.8	100	66	44.5	43.35	17.96	10.21
Z030	Tongxiang Qingdou	Wutong Street	Green	Black	Yellow	Reniform	Absent	Much prostrate	46.5	100	75	42.5	38.05	18.54	10.19
Z031	Anji Heidou	Dipu Street	Black	Black	Green	Flat ellipse	Absent	Much prostrate	38.6	95	64	42.5	39.15	20.49	5.17
Z036	Xinchang Huangdou	Meizhu Town	Yellow	Brown	Yellow	Flat ellipse	Glimmer	Much prostrate	39.2	100	67	28.5	43.61	17.85	10.31
Z039	Pujiang Heidou	Baima Town	Black	Black	Yellow	Reniform	Absent	Severe prostrate	59.3	100	105	11.5	40.36	18.01	1.32
Z040	Pujiang Maodou	Yantou Town	Green	Black	Yellow	Ellipse	Absent	Much prostrate	43.2	102	73	43.5	38.24	18.37	7.89
Z041	Pujiang Wudou	Yantou Town	Black	Black	Green	Flat ellipse	Glimmer	Severe prostrate	60.2	102	99	26.5	36.46	19.25	5.53
Z042	Pujiang Qingdou	Zhongyu Township	Green	Black	Green	Ellipse	Absent	Severe prostrate	52.2	95	67	38.5	38.01	18.43	5.98
Z047	Pujiang Huangdou	Puyang Street	Yellow	Black	Yellow	Flat ellipse	Glimmer	Severe prostrate	57.1	105	82	32.5	43.38	17.66	12.03
Z051	Dongyang Huangdou	Chengdong Street	Yellow	Brown	Yellow	Spherical flattened	Absent	Lightly prostrate	24.8	90	40	19.5	37.96	18.57	10.89
Z054	Jiangshan Huangdou	Shangyu Street	Yellow	Brown	Yellow	Flat ellipse	Absent	Much prostrate	29.3	85	50	19.5	39.31	17.92	9.21
Z055	Jiangshan Wudou	Shangyu Street	Black	Black	Yellow	Ellipse	Absent	Much prostrate	39.9	95	71	27.5	38.01	19.14	1.84
Z057	Tiantai Huangdou	Shifeng Street	Yellow	Brown	Yellow	Flat ellipse	Absent	Much prostrate	25.8	75	40	14.5	42.98	17.05	5.02
Z058	Liandu Huangdou	Huangcun Township	Yellow	Brown	Yellow	Long ellipse	Absent	Severe prostrate	63.2	100	108	23.5	40.22	18.11	10.14
Z063	Lanxi Wudou	Majian Town	Black	Black	Green	Flat ellipse	Glimmer	Much prostrate	31.2	100	60	28.5	38.16	19.23	1.01
Z064	Longquan Heidou	Lanju Township	Black	Black	Yellow	Ellipse	Glimmer	Much prostrate	33.1	95	52	21.5	36.27	18.88	1.16
Z065	Changshan Huangdou	Qiuchuan Town	Yellow	Brown	Yellow	Ellipse	Absent	Much prostrate	26.3	100	45	16.5	43.98	17.41	8.57
Z066	Suichang Huangdou	Lianzhu Township	Yellow	Brown	Yellow	Ellipse	Glimmer	Much prostrate	35.2	95	47	24.5	41.75	18.68	10.38
Z067	Qingyuan Heidou	Hedi Town	Black	Black	Yellow	Long ellipse	Absent	Much prostrate	38.7	80	67	23.5	37.84	18.12	1.78
Z071	Shangyu Qingdou	Shangtang Town	Green	Black	Green	Flat ellipse	Absent	Severe prostrate	61.4	102	93	35.5	37.11	18.81	7.22
Z072	Shangyu Heidou	Changtang Town	Black	Black	Green	Flat ellipse	Absent	Much prostrate	41.3	100	77	42.5	35.65	20.32	7.42
Z073	Kaihua Heidou	Qinyang Agency	Black	Black	Yellow	Ellipse	Glimmer	Much prostrate	34.7	80	56	9.5	43.32	18.57	2.25
Z075	Songyang Wudou	Yuyan Town	Black	Black	Yellow	Flat ellipse	Absent	Severe prostrate	58.2	87	68	17.5	37.86	19.61	3.18
Z076	Lanxi Huangdou	Lanjiang Street	Yellow	Brown	Yellow	Long ellipse	Absent	Much prostrate	38.6	90	65	23.5	44.03	16.67	8.17
Z077	Zhoushan Qingdou	Jintang Town	Green	Black	Yellow	Ellipse	Absent	Severe prostrate	52.4	92	77	30.5	38.27	18.64	9.36
Z078	Zhoushan Heidou	Jintang Town	Black	Black	Yellow	Ellipse	Glimmer	Much prostrate	37.9	87	62	19.5	38.15	18.76	2.05
Z080	Zhoushan Huangdou	Jintang Town	Yellow	Brown	Yellow	Flat ellipse	Glimmer	Much prostrate	36.8	92	60	37.5	43.51	17.05	11.02
Z081	Zhoushan Maodou	Jintang Town	Green	Black	Yellow	Ellipse	Absent	Much prostrate	41.4	95	75	39.5	36.92	18.66	4.76
Z084	Panan Huangdou	Panfeng Township	Yellow	Brown	Yellow	Ellipse	Absent	Much prostrate	40.7	100	70	22.5	42.59	19.05	11.11
Z087	Jingning Heidou	Dajun Township	Black	Black	Yellow	Flat ellipse	Absent	Much prostrate	25.9	102	44	28.5	39.64	20.23	3.48
Z088	Jingning Huangdou	Dajun Township	Yellow	Brown	Yellow	Flat ellipse	Absent	Lightly prostrate	23.6	96	43	24.5	40.03	19.16	5.85
Z089	Jingning Qingdou	Dajun Township	Green	Brown	Yellow	Flat ellipse	Absent	Much prostrate	31.5	100	62	28.5	37.03	18.86	10.75
Z092	Qingyuan Huangdou	Huangtian Town	Yellow	Brown	Yellow	Flat ellipse	Glimmer	Severe prostrate	55.3	85	69	19.5	45.29	16.47	8.18
Z096	Wuyi Qingdou	Xinzhai Town	Green	Brown	Yellow	Ellipse	Absent	Much prostrate	47.6	95	81	30.5	39.55	18.14	7.53
Z098	Changxing Qingdou	Hongqiao Town	Green	Black	Green	Ellipse	Glimmer	Much prostrate	39.5	95	62	38.5	37.94	18.35	8.24
Z101	Changxing Biandou	Hongqiao Town	Green	Brown	Yellow	Flat ellipse	Absent	Much prostrate	47.4	90	81	40.5	39.08	18.67	6.79
Z114	Linan Maodou	Qingliangfeng Town	Green	Black	Yellow	Ellipse	Glimmer	Much prostrate	30.4	95	52	18.5	41.73	17.86	3.25
Z115	Linan Heidou	Qingliangfeng Town	Black	Black	Green	Flat ellipse	Absent	Much prostrate	38.9	100	74	44.5	34.94	19.98	8.68
Z116	Wuyi Wudou	Xinzhai Town	Black	Black	Green	Flat ellipse	Absent	Much prostrate	34.7	100	63	43.5	38.62	20.81	3.85
Z117	Linhai Huangdou	Yongquan Town	Yellow	Brown	Yellow	Ellipse	Glimmer	Much prostrate	32.8	100	51	27.5	44.14	17.14	10.04
Z118	Kaihua Huangdou	Hetian Township	Yellow	Brown	Yellow	Flat ellipse	Absent	Much prostrate	42.5	95	75	28.5	38.81	18.75	9.18
Z123	Longyou Huangdou	Miaoxia Township	Yellow	Brown	Yellow	Ellipse	Glimmer	Much prostrate	38.7	90	62	27.5	38.27	18.98	7.37
Z124	Longyou Heidou	Miaoxia Township	Black	Black	Green	Ellipse	Absent	Much prostrate	37.9	100	62	39.5	36.61	20.56	5.83
Z125	Tongxiang Huangdou	Dama Town	Yellow	Brown	Yellow	Long ellipse	Glimmer	Severe prostrate	59.3	95	87	44.5	41.62	18.42	8.79
Z127	Tongxiang Maodou	Puyuan Town	Green	Black	Green	Flat ellipse	Absent	Much prostrate	48.2	105	80	36.5	39.62	18.24	5.71
Z130	Zhuji Huangdou	Donghe Township	Yellow	Brown	Yellow	Ellipse	Glimmer	Much prostrate	46.3	95	71	44.5	41.28	17.43	11.99
Z131	Wuyi Huangdou	Taoxi Town	Yellow	Brown	Yellow	Ellipse	Glimmer	Much prostrate	38.4	90	60	26.5	40.76	18.52	12.68
Z135	Shengzhou Maodou	Sanjie Town	Green	Black	Yellow	Flat ellipse	Absent	Severe prostrate	58.5	100	88	48.5	37.33	19.01	8.82
Z137	Yongjia Wudou	Yunling Town	Black	Black	Green	Ellipse	Absent	Much prostrate	42.3	95	79	42.5	37.81	19.86	3.57
Z138	Yongjia Huangdou	Hesheng Town	Yellow	Brown	Yellow	Flat ellipse	Absent	Much prostrate	41.7	100	85	31.5	44.15	18.09	8.88
Z143	Tongxiang Heidou	Gaoqiao Street	Black	Black	Yellow	Long ellipse	Glimmer	Much prostrate	43.5	105	92	43.5	37.01	19.55	3.06
Z147	Fenghua Huangdou	Dayan Town	Yellow	Brown	Yellow	Flat ellipse	Glimmer	Severe prostrate	69.3	100	103	43.5	44.03	17.51	10.43
Z151	Jiashan Huangdou	Ganyao Town	Yellow	Brown	Yellow	Ellipse	Glimmer	Much prostrate	32.4	100	59	46.5	38.91	18.49	6.02
Z157	Jiashan Maodou	Xitang Town	Green	Black	Yellow	Ellipse	Glimmer	Severe prostrate	56.3	95	82	50.5	36.61	19.14	5.37
Z159	Jiashan Heidou	Dayun Town	Black	Black	Green	Ellipse	Absent	Much prostrate	30.7	100	48	45.5	37.33	19.97	3.49
Z163	Huangyan Huangdou	Ningxi Town	Yellow	Brown	Yellow	Ellipse	Absent	Severe prostrate	54.1	95	77	43.5	42.09	17.61	13.74
Z164	Huangyan Heidou	Ningxi Town	Black	Black	Green	Long ellipse	Absent	Much prostrate	40.7	100	81	41.5	35.15	20.13	6.43
Z168	Changxing Heidou	Lincheng Town	Black	Black	Yellow	Flat ellipse	Absent	Lightly prostrate	24.5	105	43	45.5	37.78	19.93	1.72
Z170	Linan Huangdou	Changhua Town	Yellow	Brown	Yellow	Ellipse	Absent	Much prostrate	35.8	100	62	37.5	39.71	18.46	7.01
Z172	Changhua Qingdou	Changhua Town	Green	Brown	Yellow	Ellipse	Absent	Much prostrate	32.4	100	47	36.5	37.24	19.43	7.08
Z173	Panan Heidou	Yushan Town	Black	Black	Green	Ellipse	Absent	Much prostrate	40.8	100	56	36.5	37.92	19.97	4.27
